# Supplementary material for: Epigenetic Instability due to Defective Replication of Structured DNA
Source: Mol Cell. 2010 Dec 10;40(5):703–13. doi: 10.1016/j.molcel.2010.11.009 (PMC3145961; doi:10.1016/j.molcel.2010.11.009)
Supplement: Table S1. Correlation of Increased Gene Expression in rev1 Cells with the Presence of Sequences Capable of Forming G4 DNA in a Region ± 1500 bp of the Promoter of the Gene, Related to the Results [file mmc2.xls]

## Sheet: Induced set
Probe Set ID	Gene Symbol	Gene Title	Representative Public ID	WT #6 signal	WT #5 signal	WT #4 signal	rev1 #3 signal	rev1 #2 signal	rev1 #1 signal	mean WT signal	mean rev1 signal	stdev WT	stdev rev1	T	rev1 – WT	Fold increase in rev1	Position relative to TSS	G4 sequence (reading 5' - 3')	Strand	G QUAD? (> 1.4x)	G QUAD? (> 1.4x AND P<0.075)
Gga.9714.1.S1_a_at	C6orf142	chromosome 6 open reading frame 142	BX931990.1	2.54926	2.68391	3.40569	4.14473	7.47458	7.83345	2.87962	6.48425	0.460535	2.03402	0.0401903	3.60463	12.1647				N	N
GgaAffx.4784.1.S1_at	SPO11	SPO11 meiotic protein covalently bound to DSB homolog (S. cerevisiae)	ENSGALT00000012411.1	4.73933	6.36533	4.32598	8.08666	8.38057	7.16625	5.14355	7.87783	1.07809	0.633525	0.0193128	2.73428	6.65426				N	N
Gga.12129.1.S1_at	SLC25A21	solute carrier family 25 (mitochondrial oxodicarboxylate carrier), member 21	BX931882.1	3.22748	3.43527	3.46572	3.91308	6.19745	6.26036	3.37615	5.45696	0.129657	1.33741	0.0551003	2.08081	4.23044	-60	GGGGCCGGCGGGCAGAGGGCAGGG	T	Y	Y
Gga.8407.1.S1_s_at	C20orf42	chromosome 20 open reading frame 42	BX270899	3.52611	3.86663	4.9839	6.08797	5.96625	5.39296	4.12555	5.81572	0.762605	0.37115	0.0260143	1.69018	3.22696	300	GGGCTGGGGGCGGCGGGGCGCGGGG	F	Y	Y
Gga.19073.1.S1_at	LOC428148	Similar to LAMA5	BU109709	4.1167	5.61507	5.44662	6.44877	6.96974	6.7362	5.05946	6.71824	0.820794	0.260947	0.0289476	1.65877	3.15748	280	GGGGTGCCGGGGGTGCTGAGGGCGGGG	F	Y	Y
Gga.5255.1.S1_at	EFEMP1	EGF-containing fibulin-like extracellular matrix protein 1	BX257475	3.99287	5.12267	5.22616	6.86706	5.87061	6.10688	4.78057	6.28152	0.684128	0.520673	0.0390139	1.50095	2.83029	-440	GGGTAGGGGCGCCGAGGGGCAGCGGGG	T	Y	Y
Gga.19274.1.S1_s_at	LOC418221	similar to endoU protein	BU299348	4.60406	6.56857	6.03809	6.99725	7.18768	7.3167	5.7369	7.16721	1.0163	0.160705	0.0737366	1.43031	2.69504				N	N
Gga.5557.1.S1_s_at	ST3GAL6	ST3 beta-galactoside alpha-2,3-sialyltransferase 6	NM_204479.1	4.85162	4.55785	6.11328	6.82748	6.11412	6.52583	5.17425	6.48915	0.826383	0.358091	0.0647512	1.3149	2.48784	1400	GGGGCAGCGGCGGGGGGCCGGGGGG	F	Y	Y
Gga.890.1.S1_at	SOX9	SRY (sex determining region Y)-box 9	NM_204281.1	6.34995	4.44195	5.89471	6.91695	6.90031	6.72757	5.56221	6.84828	0.996511	0.104865	0.0903045	1.28607	2.43863	-300	GGGGCGGGGCGCGGGGCGGTGGG	T	Y
Gga.14702.1.S1_s_at	---	---	BU293655	5.86095	6.05257	7.49118	7.66114	7.41823	8.17172	6.46823	7.75036	0.891065	0.384587	0.0840257	1.28213	2.43198	nd
GgaAffx.20099.1.S1_at	HSP25	heat shock protein 25	AB154518.1	5.82907	6.68891	7.02327	7.59222	7.62756	7.88601	6.51375	7.70193	0.616067	0.160391	0.0318917	1.18818	2.27865	-420	GGGGCAGGGGGCGAATGGGCCGAGGGG	F	Y	Y
GgaAffx.21409.1.S1_at	---	---	CR523206.1	3.90354	4.59902	2.96624	5.3515	4.92867	4.57628	3.82293	4.95215	0.819367	0.388146	0.0971901	1.12922	2.1874	-500	GGGGGTGGGGGGGGCGGCCGCGGG	F	Y
Gga.6289.1.S1_at	CAB39L	calcium binding protein 39-like	BU425497	6.40383	5.69121	6.34441	6.88487	7.54244	7.39088	6.14648	7.27273	0.395397	0.344335	0.0204653	1.12625	2.1829	-60	GGGCGGGGCGAGTTTGGGGCCGGG	F	Y	Y
GgaAffx.2281.1.S1_at	UNC119	unc-119 homolog (C. elegans)	ENSGALT00000005793.1	4.81057	5.95872	6.13941	6.80762	6.87207	6.60092	5.63624	6.7602	0.720732	0.141656	0.0569586	1.12397	2.17945	-1900	GGGAGGGAGGTTTGGGGGGAAGCAGGG	T	Y	Y
Gga.15702.1.S1_at	---	---	CN223203	4.93813	5.89153	5.6394	6.55799	6.65682	6.36096	5.48968	6.52526	0.494015	0.150619	0.0255149	1.03557	2.04993	nd
Gga.2607.3.S1_at	---	---	BU350002	4.47982	4.36349	4.9651	5.33689	5.35692	6.11683	4.6028	5.60355	0.319104	0.44463	0.0339501	1.00075	2.00104	-880	GGGCGGGCGGGAAGCGGGCCGGG	T	Y	Y
Gga.7143.2.S1_a_at	FAAH	fatty acid amide hydrolase	BU386059	5.1623	5.63434	5.07529	6.62028	6.27185	5.89399	5.29064	6.26204	0.300815	0.363245	0.02343	0.971395	1.96074	620	GGGGTGGGAGGGAAGGG	F	Y	Y
GgaAffx.26221.1.S1_at	EDA	ectodysplasin A	ENSGALT00000007137.1	6.09534	5.30897	6.59423	6.85702	6.72072	7.27058	5.99951	6.94944	0.647968	0.286343	0.0809105	0.949931	1.93178	-350	GGGAAGGGAAATGGGGAAAGGGG	T	Y
GgaAffx.2714.2.S1_s_at	CCDC109A	coiled-coil domain containing 109A	ENSGALT00000006947.1	4.55799	4.21839	5.15986	5.52332	5.25679	5.9814	4.64541	5.58717	0.476782	0.366497	0.0534026	0.941755	1.92086				N	N
Gga.19875.1.S1_at	PLXNA2	plexin A2	CR407079.1	5.57669	4.88661	5.39109	5.97869	6.58164	6.09908	5.2848	6.2198	0.357109	0.319091	0.027743	0.935006	1.9119	-1300	GGGCAGCGGGTCTTGGGATGCATGGGG	T	Y	Y
GgaAffx.20310.1.S1_at	---	---	CR524305.1	4.61732	4.08335	4.77189	4.99355	5.61719	5.55762	4.49085	5.38945	0.361271	0.344153	0.0355491	0.898599	1.86425	nd
Gga.12889.1.S1_at	RAB40B	RAB40B, member RAS oncogene family	BX950715.2	3.50381	3.6725	3.30379	4.17555	4.44351	4.39902	3.49336	4.33936	0.184577	0.143598	0.0033103	0.845996	1.7975				N	N
Gga.5824.1.S1_at	LOC770695	hypothetical protein LOC770695	BU274769	5.91825	6.83744	6.69429	7.53358	7.19031	7.18917	6.48333	7.30436	0.494579	0.198518	0.0559007	0.821028	1.76666	nd
Gga.13819.1.S1_at	---	---	CR354254.1	4.66395	4.65818	5.13209	5.6452	5.45246	5.7595	4.81807	5.61906	0.271958	0.155181	0.0114154	0.800983	1.74229	nd
Gga.17696.1.S1_at	---	---	BU280966	6.35326	5.92749	6.24503	6.9239	7.17746	6.79342	6.17526	6.96492	0.221294	0.19528	0.00977599	0.789662	1.72867	nd
Gga.10149.1.S1_at	C10orf71	chromosome 10 open reading frame 71	BX932182.1	3.3381	3.35356	3.67951	4.01765	4.18034	4.52914	3.45706	4.24238	0.19281	0.261325	0.0138239	0.785324	1.72348	nd
Gga.988.1.S1_at	VDAC1	voltage-dependent anion channel 1	BU436855	4.14872	4.0114	4.60436	4.6896	4.87381	5.48695	4.25483	5.01679	0.310394	0.417461	0.0641874	0.761961	1.69579	100	GGGGCCAGGTAGGGCGAGGGGGGTCCGGG	F	Y	Y
Gga.1710.1.S1_at	---	---	BU244810	3.89956	4.37102	4.17198	4.98399	4.99946	4.66416	4.14752	4.88253	0.236682	0.189275	0.0136869	0.735014	1.66441	-500	GGGGTTCTGTGGGGTGGGTGGG	F	Y	Y
GgaAffx.3022.1.S1_at	PHACTR3	phosphatase and actin regulator 3	ENSGALT00000007780.1	3.57195	3.69267	3.95253	4.30615	4.29444	4.79678	3.73905	4.46579	0.194482	0.286708	0.022095	0.726737	1.65489				N	N
Gga.13824.1.S1_at	DNAH10	dynein, axonemal, heavy chain 10	BU335357	3.69632	4.68887	4.35969	5.02962	5.04353	4.80764	4.24829	4.96027	0.505569	0.132358	0.0776922	0.711972	1.63804	nd
GgaAffx.1741.1.S1_at	PCYOX1L	prenylcysteine oxidase 1 like	ENSGALT00000004198.1	6.90273	6.31259	6.27717	7.3635	7.36098	6.90379	6.4975	7.20942	0.351391	0.26469	0.0486654	0.711926	1.63799	100	GGGTCGGGGGGAGGCGGGCGGGG	F	Y	Y
GgaAffx.5597.1.S1_at	MAP4K4	mitogen-activated protein kinase kinase kinase kinase 4	ENSGALT00000014470.1	4.62742	5.53511	4.78672	5.76181	5.64997	5.67143	4.98308	5.69441	0.48466	0.0593552	0.0651313	0.711325	1.63731	-350	GGGCCCGCGGGCGGCGCGGGGCCGGGG	F	Y	Y
GgaAffx.10276.1.S1_at	EXT1	exostoses (multiple) 1	ENSGALT00000025965.1	6.17227	6.87709	6.53545	7.4588	7.02162	7.23076	6.52827	7.23706	0.352467	0.21866	0.0415639	0.708791	1.63443	-200	GGGCGGGCAGGCAGGGCGCGGGG	F	Y	Y
Gga.16167.1.S1_at	---	---	BU424968	5.34725	5.36128	5.33695	6.02175	6.1916	5.94618	5.34849	6.05317	0.012214	0.125691	0.000641141	0.704679	1.62978	nd
Gga.6154.1.S1_at	TMEM59L	transmembrane protein 59-like	BX263897	6.85392	6.75996	6.31628	7.60536	7.43007	6.99022	6.64339	7.34189	0.287154	0.31691	0.0473933	0.698499	1.62282	nd
GgaAffx.8525.3.S1_s_at	IDE	insulin-degrading enzyme	ENSGALT00000011112.1	4.32167	3.8398	4.0299	4.76056	5.02208	4.47721	4.06379	4.75328	0.242717	0.272504	0.0307152	0.689493	1.61272				N	N
Gga.6034.2.S1_a_at	NEK6	NIMA (never in mitosis gene a)-related kinase 6	BU485321	4.1142	4.59517	4.53049	5.20672	5.21057	4.88225	4.41329	5.09985	0.261031	0.188454	0.0209527	0.686557	1.60944	-200	GGGCGGGGAGGGCCGCGGG	T	Y	Y
Gga.1641.1.A1_at	LOC417151	Hypothetical LOC417151	BX271137	5.11161	4.79011	5.54409	6.00577	5.84964	5.64194	5.1486	5.83245	0.378346	0.182523	0.0478446	0.683848	1.60642	nd
Gga.7524.1.S1_at	NPHP4	nephronophthisis 4	BU446374	5.53218	6.03717	5.63162	6.45194	6.41893	6.37011	5.73366	6.41366	0.267514	0.0411696	0.0121426	0.680001	1.60214				N	N
GgaAffx.20813.1.S1_at	---	---	CR523802.1	5.53886	5.65311	6.00427	6.48552	6.31377	6.36654	5.73208	6.38861	0.242548	0.087979	0.0116247	0.656529	1.57629	nd
Gga.17049.1.S1_at	---	---	BU424649	3.48409	3.52138	3.87887	4.25911	4.19078	4.39191	3.62811	4.2806	0.217962	0.102272	0.00935004	0.652488	1.57188	nd
GgaAffx.25775.1.S1_at	RCJMB04_3p2	BCL2-antagonist/killer 1	ENSGALT00000005049.1	6.12516	5.93392	6.32058	6.60173	6.72344	6.99135	6.12655	6.77217	0.193336	0.199328	0.0157726	0.645621	1.56441	400	GGGGGGGGGGGGGGGG	F	Y	Y
Gga.11929.1.S1_at	KLHDC8A	kelch domain containing 8A	BU269058	4.35357	4.49123	4.38996	5.51851	4.80522	4.82554	4.41159	5.04976	0.0713301	0.406082	0.0551758	0.638168	1.55635	nd
GgaAffx.6999.2.S1_at	---	---	ENSGALT00000018012.1	5.11526	4.71879	5.47381	5.75619	5.46447	5.97942	5.10262	5.73336	0.377668	0.258236	0.075344	0.630739	1.54836				N
GgaAffx.6999.2.S1_at	---	---	ENSGALT00000018012.1	5.11526	4.71879	5.47381	5.75619	5.46447	5.97942	5.10262	5.73336	0.377668	0.258236	0.075344	0.630739	1.54836	nd
Gga.746.1.S1_at	PNAT10	N-acetyltransferase, pineal gland isozyme NAT-10	NM_205340.1	6.01401	5.54683	5.99301	6.43884	6.18885	6.78274	5.85128	6.47014	0.263879	0.298178	0.054543	0.61886	1.53566				N	N
Gga.5034.1.S1_at	LOC772206	Hypothetical protein LOC772206	BU114873	3.77606	4.29493	4.36486	4.76636	4.81097	4.70422	4.14528	4.76052	0.32166	0.0536107	0.0308535	0.615234	1.53181	nd
GgaAffx.25541.1.S1_s_at	PIK3CD	phosphoinositide-3-kinase, catalytic, delta polypeptide	ENSGALT00000004070.1	5.54852	6.0362	5.63226	6.58809	6.46108	6.00295	5.73899	6.3507	0.260772	0.307789	0.0584039	0.611713	1.52807				N	N
Gga.5305.1.S1_at	SPRED1	sprouty-related, EVH1 domain containing 1	BU436445	2.9812	3.38903	2.99557	3.71702	3.67885	3.79678	3.12193	3.73089	0.231421	0.0601776	0.0115919	0.608953	1.52515	-300	GGGAGGGAGGGAGGG	F	Y	Y
GgaAffx.21562.1.S1_s_at	CCDC92	coiled-coil domain containing 92	CR523053.1	6.17249	6.69829	6.40801	7.07676	7.00389	7.01781	6.42626	7.03282	0.263376	0.0386827	0.0168667	0.606553	1.52262	nd
Gga.7754.1.S1_at	TMEM119	transmembrane protein 119	BU222744	5.65618	5.25824	5.66916	5.99132	5.98262	6.34951	5.52786	6.10782	0.233585	0.209358	0.0328257	0.579958	1.49481	-1350	GGGCTGTGTTGGGGAGGGAGCAGGGG	F	Y	Y
GgaAffx.1733.1.S1_s_at	SELP	selectin P (granule membrane protein 140kDa, antigen CD62)	ENSGALT00000004165.1	5.5012	5.89134	6.30593	6.612	6.24556	6.55419	5.89949	6.47059	0.402429	0.197007	0.0918661	0.571097	1.48565	400	GGGAGGGCTGGGAGCAGGG	F	Y
Gga.17227.1.S1_at	---	---	BU391605	5.33293	5.95265	5.50745	6.15601	6.10872	6.23736	5.59767	6.16736	0.319559	0.065068	0.0389446	0.569689	1.4842	nd
GgaAffx.10791.1.S1_at	KDELC1	KDEL (Lys-Asp-Glu-Leu) containing 1	ENSGALT00000027240.1	6.65256	6.6512	6.52002	7.35541	7.13467	7.02713	6.60793	7.1724	0.0761322	0.167358	0.0060154	0.564473	1.47885	-500	GGGGGCGGGGAGGGAGCGGG	T	Y	Y
Gga.20040.1.S1_at	LOC417113	Similar to nitric oxide synthase 1 (neuronal) adaptor protein	CR406461.1	5.75618	5.84935	5.84961	6.3737	6.3982	6.3708	5.81838	6.3809	0.0538678	0.0150529	6.37529e-05	0.56252	1.47685	1300	GGGTGGGAGTGGGGGTTTGGGG	F	Y	Y
GgaAffx.23693.1.S1_s_at	PRKCZ	protein kinase C, zeta	ENSGALT00000001938.1	4.88112	4.11001	4.75216	5.09731	5.31058	5.01701	4.5811	5.14163	0.413036	0.151726	0.0919914	0.560537	1.47482	-750	GGGGGGGCGGCGGGGCGCGGGGCGGCTGAGGGG	F	Y
GgaAffx.24424.1.S1_at	CDC37L1	cell division cycle 37 homolog (S. cerevisiae)-like 1	ENSGALT00000023330.1	5.50083	5.41751	5.12358	6.13122	5.69945	5.88119	5.34731	5.90395	0.198178	0.216787	0.0304283	0.556648	1.47085	200	GGGGCGCCGTGGGGCGGGGCGGGCGGG	F	Y	Y
Gga.879.1.S1_at	NAT	N-acetyltransferase, liver isozyme	NM_205526.1	4.18898	4.11278	4.15215	4.64256	4.64801	4.83236	4.1513	4.70764	0.0381091	0.108042	0.00109373	0.556341	1.47054				N	N
GgaAffx.8978.2.S1_s_at	TTLL1	tubulin tyrosine ligase-like family, member 1	ENSGALT00000022907.1	5.27264	5.60657	5.24422	5.93504	5.88774	5.95767	5.37448	5.92682	0.201497	0.0356796	0.009482	0.552339	1.46646				N	N
GgaAffx.6729.1.S1_at	STOX2	storkhead box 2	ENSGALT00000017319.1	6.5443	7.28437	6.84734	7.65334	7.41211	7.2539	6.892	7.43978	0.372054	0.201157	0.0883047	0.547779	1.46183	-650	GGGGCCTGAGGGGCGGCGGGGGGGTGGAGGG	F	Y
Gga.5803.2.S1_s_at	RCJMB04_5b12	ubiquilin 4	CD734154	6.51342	5.81983	6.20702	6.75306	6.91573	6.50485	6.18009	6.72454	0.347577	0.206919	0.0801384	0.544455	1.45847	-1300	GGGAGCAGTGGGTCGGGGTGCTGTGGGG	F	Y
GgaAffx.4827.1.S1_at	OSBP2	oxysterol binding protein 2	ENSGALT00000012578.1	4.55722	4.17907	4.58595	4.88849	5.14515	4.91013	4.44074	4.98126	0.227074	0.142348	0.0250496	0.540512	1.45449	250	GGGGCTGGGGTGGGCTGCGCTGGGG	F	Y	Y
GgaAffx.349.1.S1_at	PER3	period homolog 3 (Drosophila)	ENSGALT00000000800.1	5.53709	5.31404	5.82897	6.14247	6.14893	6.00941	5.56003	6.10027	0.258226	0.0787525	0.0256763	0.540237	1.45421	-1200	GGGGGGTGGCGGGGCGGGACGGG	F	Y	Y
GgaAffx.21600.1.S1_at	---	---	CR523015.1	6.27072	6.27469	6.78267	6.86103	6.94267	7.12021	6.4427	6.97463	0.294433	0.132514	0.0462308	0.531938	1.44587	nd
Gga.2818.1.S1_at	ARNTL2	aryl hydrocarbon receptor nuclear translocator-like 2	NM_204133.1	6.71328	6.93674	6.87762	7.5269	7.27001	7.30912	6.84254	7.36868	0.115787	0.138415	0.00723172	0.526136	1.44007	-50	GGGAGGCGGGGGGGGGGGTCCGGCTGGG	F	Y	Y
Gga.12409.1.S1_s_at	---	---	BX931944.2	3.47548	3.48372	3.30702	4.01287	4.01528	3.80717	3.42207	3.94511	0.0997234	0.11946	0.00433544	0.523034	1.43697	nd
GgaAffx.21815.1.S1_at	UBE1DC1	ubiquitin-activating enzyme E1-domain containing 1	NM_001001765.1	6.12338	6.14801	5.65621	6.35762	6.73796	6.40102	5.97586	6.49886	0.277103	0.208195	0.059197	0.523001	1.43694	-300	GGGGGTTGGGGCTGGGTGGG	T	Y	Y
Gga.9050.1.S1_s_at	LOC769988 /// MCCC2	similar to Methylcrotonoyl-Coenzyme A carboxylase 2 (beta) /// methylcrotonoyl-Coenzyme A carboxylase 2 (beta)	BU443574	4.63004	4.82431	4.28736	5.2648	5.01756	5.02688	4.58057	5.10308	0.271872	0.140131	0.0416001	0.522509	1.43645	-50	GGGCCGCGGGCGCTCGGGGCGGG	F	Y	Y
Gga.6347.1.S1_at	C7orf30	chromosome 7 open reading frame 30	BU110992	5.56235	5.29519	5.13208	6.09109	6.00577	5.45943	5.32987	5.8521	0.217219	0.342729	0.0896955	0.522223	1.43617	nd
Gga.14399.1.S1_at	GTF3C4	General transcription factor IIIC, polypeptide 4, 90kDa	BU236179	4.34579	4.29865	3.62649	4.63012	4.64256	4.55493	4.09031	4.6092	0.402374	0.0474101	0.0907884	0.518889	1.43285	nd
Gga.16581.1.S1_at	GRAMD3	GRAM domain containing 3	BU419336	4.99247	5.60567	5.51759	5.76389	5.89252	6.01527	5.37191	5.89056	0.331539	0.125701	0.0644205	0.518646	1.43261	10	GGGCGGGCGGGCGGCCGGCGGG	F	Y	Y
GgaAffx.21450.2.S1_s_at	TGFB3	transforming growth factor, beta 3	CR523165.1	6.39041	6.0633	6.23951	7.007	6.92446	6.31614	6.23107	6.7492	0.16372	0.377303	0.0945376	0.518127	1.43209				N
GgaAffx.23154.1.S1_at	LOC427351	similar to Regulatory factor X, 3 (influences HLA class II expression)	ENSGALT00000016548.1	5.70659	5.92674	6.1219	6.29731	6.33986	6.67132	5.91841	6.43616	0.20778	0.204764	0.0371453	0.51775	1.43172	nd
Gga.14012.1.S1_at	---	---	BU409918	5.68831	5.04912	5.52898	5.77465	5.94367	6.09855	5.42214	5.93896	0.33272	0.162002	0.0728478	0.516819	1.4308	nd
Gga.6020.1.S1_s_at	TRIM3	tripartite motif-containing 3	AL586204	6.19059	5.64656	5.81682	6.3587	6.23612	6.60788	5.88466	6.4009	0.278291	0.189438	0.0566215	0.516247	1.43023	-500	GGGTGGGAGCAAGGGATGGGG	T	Y	Y
Gga.16809.1.S1_at	LOC420035	hypothetical LOC420035	BU251861	3.54287	4.05896	4.13674	4.32853	4.64295	4.31063	3.91286	4.42737	0.322772	0.186912	0.0752273	0.514513	1.42851	200	GGGAGGAGGGGGGTGGGCTGGGG	F	Y
Gga.4999.1.S1_a_at	ITGA4	integrin, alpha 4 (antigen CD49D, alpha 4 subunit of VLA-4 receptor)	CK615423	5.36459	4.72824	5.12978	5.56543	5.75422	5.43791	5.0742	5.58586	0.321793	0.159142	0.0690515	0.511653	1.42568				N	N
Gga.4857.1.S1_at	SPG7	spastic paraplegia 7, paraplegin (pure and complicated autosomal recessive)	BU267713	5.57556	6.15157	5.93431	6.47651	6.30542	6.40425	5.88715	6.39539	0.290888	0.0858898	0.0440111	0.508248	1.42232	-400	GGGGAGAGGGAGGGCCTGCAGGG	F	Y	Y
Gga.15920.1.S1_at	DNAJC7	DnaJ (Hsp40) homolog, subfamily C, member 7	BU301569	4.46957	4.83005	4.73018	5.07877	5.29326	5.16564	4.6766	5.17922	0.186118	0.107887	0.0155174	0.502618	1.41678	0	GGGGGCGGGTGCGGGGGCGGGG	T	Y	Y
																				t<0.1	t<0.075
																			G quad	40	32
																			No G quad	15	13
																			% G quad	72.7273	71.1111
																			n	55	45

## Sheet: Control set
Probe Set ID	Gene Symbol	Gene Title	Representative Public ID	WT #6 signal	WT #5 signal	WT #4 signal	rev1 #3 signal	rev1 #2 signal	rev1 #1 signal	mean WT signal	mean rev1 signal	stdev WT	stdev rev1	T	rev1 – WT	Fold increase in rev1	Position relative to TSS	G4 sequence (reading 5' - 3')	Strand	G QUAD?
GgaAffx.25344.3.S1_s_at	ABCA3	ATP-binding cassette, sub-family A (ABC1), member 3	ENSGALT00000003055.1	4.67658	4.78775	4.64819	4.77435	4.78437	4.55815	4.70417	4.70562	0.0737585	0.127816	0.98726	0.00144733	1.001	-350	GGGGCGTGGGGTGTTCCTGGGTGCACCTGGG	F	Y
Gga.1609.1.S1_at	APOH	apolipoprotein H (beta-2-glycoprotein I)	BX932102.2	3.23418	3.05079	2.7702	3.0846	3.09232	2.88667	3.01839	3.02119	0.233684	0.116567	0.986068	0.002801	1.00194				N
Gga.1328.2.A1_at	B2M	Beta-2-microglobulin	BX261752	2.98124	2.78845	3.00485	2.83587	3.04834	2.88205	2.92485	2.92209	0.118708	0.111748	0.97802	-0.002759	0.998089	-840	GGGGCCGGGCGGGGGCGCGGGG	F	Y
Gga.4988.2.S1_a_at	CALD1	caldesmon 1	M28417.1	4.63052	4.82037	5.00769	4.82037	4.90477	4.73412	4.81953	4.81975	0.188589	0.0853242	0.998594	0.000224	1.00016				N
Gga.539.1.S1_at	CD247	CD247 molecule	NM_206879.1	6.00322	6.64515	6.09717	6.37884	6.27457	6.09565	6.24851	6.24969	0.346694	0.143225	0.995932	0.00117467	1.00081				N
GgaAffx.24574.1.S1_at	CD274	CD274 molecule	ENSGALT00000024241.1	2.97796	2.95777	2.84888	2.97471	3.00198	2.81015	2.92821	2.92895	0.069432	0.103784	0.992291	0.000741	1.00051				N
GgaAffx.5226.1.S1_at	CRBN	cereblon	ENSGALT00000013466.1	5.07922	5.2784	5.45672	5.05043	5.21045	5.54438	5.26993	5.26993	0.199186	0.199186	0.987497	0	1				N
GgaAffx.25521.1.S1_s_at	COL5A2	collagen, type V, alpha 2	ENSGALT00000003956.1	3.70263	3.79669	4.24362	4.05558	3.64256	4.05816	3.91431	3.91876	0.289041	0.239203	0.984586	0.00445233	1.00309				N
Gga.11142.2.S1_s_at	COMP	cartilage oligomeric matrix protein	CR353695.1	5.32186	5.38194	5.07097	5.21878	5.21312	5.3511	5.25826	5.261	0.164953	0.0780796	0.980485	0.002742	1.0019				N
GgaAffx.931.1.S1_at	CX3CL1	chemokine (C-X3-C motif) ligand 1	ENSGALT00000002122.1	4.05441	4.01793	3.97267	4.01793	3.98145	4.04455	4.015	4.01465	0.0409476	0.031678	0.991034	-0.000357333	0.999752	1270	GGGCAGTGGGCACGGTGGGGGTTGGG	F	Y
GgaAffx.8117.1.S1_at	DMRT3	doublesex and mab-3 related transcription factor 3	ENSGALT00000020901.1	5.3794	4.63397	5.40605	5.37269	4.77386	5.25072	5.13981	5.13242	0.438271	0.316455	0.982263	-0.007382	0.994896	-250	GGGTGGTGGAGGGGGACGGGCGGGG	F	Y
Gga.13210.1.S1_at	DTNBP1	dystrobrevin binding protein 1	BU263040	4.45992	4.46877	4.88466	4.65691	4.62092	4.52338	4.60445	4.6004	0.242707	0.0690883	0.979174	-0.00404633	0.997199	-40	GGGCTGTGGGAGGGGGCCGAGGGG	F	Y
GgaAffx.20430.1.S1_at	EFNA5	Ephrin-A5	CR524185.1	3.31718	3.39701	3.24302	3.31718	3.32382	3.31718	3.31907	3.31939	0.0770154	0.00383592	0.994576	0.000322	1.00022				N
GgaAffx.24324.1.S1_at	EYA4	eyes absent homolog 4 (Drosophila)	ENSGALT00000022662.1	3.01284	2.84418	2.91358	2.87392	2.87942	3.01973	2.92353	2.92436	0.0847691	0.0826446	0.990948	0.000825	1.00057				N
GgaAffx.8740.1.S1_at	FBXO15	F-box protein 15	ENSGALT00000022302.1	4.78827	5.29759	6.22091	5.11851	4.87973	6.29531	5.43559	5.43118	0.726218	0.757817	0.994549	-0.00440433	0.996952				N
GgaAffx.7644.1.S1_at	GRAP2	GRB2-related adaptor protein 2	ENSGALT00000019693.1	4.12822	4.01783	4.10419	4.29065	3.96073	3.99275	4.08341	4.08138	0.058055	0.181942	0.986166	-0.002034	0.998591				N
Gga.5637.1.S1_at	IL4	interleukin 4	BU459082	3.27213	3.11301	3.21939	3.25287	3.13453	3.21939	3.20151	3.20226	0.0810538	0.0610025	0.990366	0.000752333	1.00052	350	GGGCTGTGGGAGGTGCTGGGAGAGCGGG	F	Y
GgaAffx.22627.2.S1_s_at	INOC1	INO80 complex homolog 1 (S. cerevisiae)	ENSGALT00000013931.1	4.86623	5.2207	5.05571	4.98294	5.2118	4.94884	5.04755	5.04786	0.177374	0.142994	0.9982	0.000315667	1.00022				N
GgaAffx.770.1.S1_at	KCNJ1	potassium inwardly-rectifying channel, subfamily J, member 1	ENSGALT00000001767.1	3.04723	3.30601	3.47063	3.33386	3.16736	3.32989	3.27462	3.27704	0.213437	0.0950033	0.986554	0.00241833	1.00168				N
GgaAffx.21948.1.S1_s_at	LOC395985	L-type calcium channel, alpha 1 subunit	ENSGALT00000001034.1	4.65637	4.13503	4.37347	4.25645	4.4514	4.46535	4.38829	4.39107	0.260983	0.116795	0.987375	0.002779	1.00193	750	GGGAGGGGCGGGAAAAGGG	T	Y
GgaAffx.5960.1.S1_at	LOC424998	similar to Egfl3 protein	ENSGALT00000015399.1	5.09994	4.80469	5.02285	4.91915	5.04989	4.95728	4.97583	4.97544	0.153139	0.0672372	0.996976	-0.000389333	0.99973				N
Gga.14648.1.S1_at	LOC423159	similar to regeneration associated muscle protease	BU218794	5.09667	5.01987	5.09583	5.20726	4.97889	5.0237	5.07079	5.06995	0.0441017	0.121008	0.991561	-0.000836667	0.99942				N
GgaAffx.2702.1.S1_at	LOC428144	similar to thyrotropin-releasing hormone receptor 3	ENSGALT00000006918.1	4.67162	4.52492	4.68822	4.63118	4.61732	4.63621	4.62826	4.62824	0.0898736	0.00978586	0.999722	-1.93333e-05	0.999987	-200	GGGGTCTGGGGGGATTCTGGGGGTCCCCAGGG	T	Y
Gga.1311.5.S1_s_at	LOC768756	Similar to T-cell receptor V beta chain	CF257099	5.01397	4.00267	6.18979	4.11024	4.90376	6.14094	5.06881	5.05165	1.09459	1.02339	0.985121	-0.017165	0.988173				N
GgaAffx.8901.1.S1_at	LRMP	lymphoid-restricted membrane protein	ENSGALT00000022697.1	5.24011	6.3529	5.99575	5.49806	6.03734	6.03734	5.86292	5.85758	0.568161	0.311355	0.989296	-0.00533867	0.996306				N
GgaAffx.5238.5.S1_s_at	LRP4	low density lipoprotein receptor-related protein 4	ENSGALT00000013498.1	3.12144	3.0668	3.21783	3.19915	3.1887	3.0224	3.13536	3.13675	0.0764712	0.0991642	0.985533	0.00139467	1.00097				N
GgaAffx.26381.1.S1_at	MAP4	microtubule-associated protein 4	ENSGALT00000008031.1	5.49773	5.14641	5.10233	5.41836	5.22783	5.10233	5.24882	5.2495	0.216684	0.159129	0.996698	0.000683333	1.00047	-100	GGGCAGGAAGGGGTGGGAGAGGGGCGGGGGG	F	Y
GgaAffx.25192.2.S1_s_at	MMP1	matrix metallopeptidase 1 (interstitial collagenase)	ENSGALT00000027766.1	2.86418	2.77791	3.08966	2.84647	2.95574	2.93451	2.91058	2.91224	0.160974	0.0579416	0.987399	0.00165967	1.00115				N
GgaAffx.3346.1.S1_at	MSLN	mesothelin	ENSGALT00000008577.1	3.65198	3.57436	3.88179	3.58868	3.77188	3.73783	3.70271	3.69947	0.159869	0.0974397	0.977491	-0.00324467	0.997753				N
GgaAffx.4169.1.S1_at	MUC	mucin protein	ENSGALT00000010829.1	3.37317	3.24205	3.15184	3.33386	3.18518	3.24827	3.25569	3.25577	0.111296	0.0746244	0.999166	8.6e-05	1.00006				N
Gga.9792.2.S1_at	NCSTN	nicastrin	BU227521	5.26615	5.29036	4.937	5.1683	5.06018	5.27264	5.1645	5.16704	0.197394	0.10624	0.985307	0.00253567	1.00176	180	GGGAGAGGGACAGGGCTGGG	F	Y
GgaAffx.25607.1.S1_s_at	NOS1AP	nitric oxide synthase 1 (neuronal) adaptor protein	ENSGALT00000004341.1	6.00422	6.17528	6.35336	6.18481	6.18481	6.16966	6.17762	6.17976	0.17458	0.00874686	0.984118	0.00213733	1.00148	-180	GGGGAGGGAGAGAGGGAAGGAGGGG	T	Y
Gga.3348.2.S1_s_at	PCDH9	protocadherin 9	BU129571	3.30994	3.4068	3.38503	3.67323	3.22929	3.19026	3.36726	3.36426	0.0508138	0.26829	0.985746	-0.00299633	0.997925				N
Gga.17683.1.S1_s_at	PPL	periplakin	AY574981.1	3.32126	2.93176	2.9857	3.17374	3.01159	3.06371	3.07958	3.08301	0.211037	0.0827811	0.980319	0.003435	1.00238	100	GGGGAGCGGGGCCGGGGCTGGGAGGGG	T	Y
Gga.7331.1.S1_at	RAI2	retinoic acid induced 2	CN219990	2.83941	3.1257	2.86733	2.95679	2.98055	2.90204	2.94415	2.94646	0.157849	0.0402636	0.981523	0.00231733	1.00161	-1100	GGGGTTGGGGCTGGGTGGG	T	Y
Gga.5175.1.S1_s_at	RCJMB04_30a17	MICAL-like 1	BU211402	7.6364	6.43552	6.77642	6.93483	7.0265	6.91242	6.94945	6.95792	0.618858	0.0604403	0.982309	0.008469	1.00589	-75	GGGGGGAACCGGGCCTGGGAGGGAGCGGG	T	Y
GgaAffx.9882.2.S1_s_at	ROBO2	roundabout, axon guidance receptor, homolog 2 (Drosophila)	ENSGALT00000025022.1	4.06539	4.21701	4.00363	4.1132	4.12529	4.0469	4.09535	4.09513	0.109796	0.0422032	0.997626	-0.000215	0.999851				N
GgaAffx.23592.1.S1_at	RUFY3	RUN and FYVE domain containing 3	ENSGALT00000018860.1	5.23272	5.04989	4.97166	4.86501	5.22762	5.15155	5.08476	5.08139	0.133977	0.191213	0.9813	-0.00336133	0.997673				N
GgaAffx.11265.2.S1_at	SCRIB	scribbled homolog (Drosophila)	ENSGALT00000000103.1	3.38129	3.83967	3.21558	3.60285	3.60238	3.22602	3.47885	3.47709	0.323282	0.217428	0.994121	-0.00176333	0.998778	40	GGGCCGACCCGGGGAGGGGAGAAGAGGGG	T	Y
GgaAffx.8168.1.S1_s_at	SLC13A4	solute carrier family 13 (sodium/sulfate symporters), member 4	ENSGALT00000021051.1	3.25312	3.44076	3.204	3.41143	3.2421	3.24843	3.29929	3.30065	0.124953	0.0959884	0.988802	0.00135833	1.00094				N
GgaAffx.9530.1.S1_at	SLC22A15	solute carrier family 22 (organic cation transporter), member 15	ENSGALT00000024217.1	4.28165	4.61963	4.74863	4.74061	4.52334	4.37843	4.54997	4.54746	0.241153	0.182288	0.989217	-0.00250933	0.998262				N
GgaAffx.6709.1.S1_at	SPATA7	spermatogenesis associated 7	ENSGALT00000017257.1	4.22785	4.10752	4.21201	4.25922	4.18682	4.10156	4.18246	4.18253	0.0653815	0.0789133	0.999104	7.06667e-05	1.00005				N
Gga.14544.1.S1_at	TAL2	T-cell acute lymphocytic leukemia 2	CR387616.1	3.1547	3.05129	2.88691	2.83637	3.09232	3.16103	3.03097	3.02991	0.135049	0.171093	0.993673	-0.00106167	0.999264	-1090	GGGCATTCCTGGGAAAGGGGAATGGG	F	Y
Gga.4090.1.S1_a_at	TNNT3	troponin T type 3 (skeletal, fast)	NM_204922.1	4.94198	6.50126	5.30897	5.44673	5.3233	5.97933	5.58407	5.58312	0.81523	0.348636	0.998613	-0.000946667	0.999344	-100	GGGCAGGGAAAGGAAGGGAGTGGGG	T	Y
GgaAffx.25741.1.S1_at	TOX2	TOX high mobility group box family member 2	ENSGALT00000004903.1	5.3857	5.39487	5.33218	5.40314	5.40193	5.30462	5.37092	5.3699	0.0338572	0.0565328	0.979915	-0.001019	0.999294				N
Gga.2620.1.S1_at	TTR	transthyretin	NM_205335.1	5.59671	5.22978	5.41891	5.4209	5.38401	5.44348	5.41513	5.41613	0.183497	0.0300206	0.993056	0.000994	1.00069				N
GgaAffx.10304.1.S1_at	UMODL1	uromodulin-like 1	ENSGALT00000026030.1	3.665	3.50159	3.26671	3.44553	3.67779	3.31641	3.47777	3.47991	0.20021	0.183127	0.989745	0.002142	1.00149				N
GgaAffx.7774.1.S1_at	UTRN	utrophin	ENSGALT00000020042.1	3.35484	3.58032	3.34117	3.38726	3.29942	3.59738	3.42544	3.42802	0.134302	0.153106	0.98356	0.00257767	1.00179				N
Gga.5647.1.S1_at	WDR16	WD repeat domain 16	BX274925	3.57671	3.86813	4.18557	3.79367	3.77319	4.05268	3.8768	3.87318	0.304522	0.155787	0.986248	-0.00362133	0.997493	180	GGGGCTGTGGGGCAGCTGGGGGCCACAGTGGG	F	Y
Gga.12493.2.S1_s_at	ZNF451	zinc finger protein 451	BX932270.2	6.82692	6.77157	6.37062	6.59361	6.89794	6.46234	6.65637	6.6513	0.249011	0.223456	0.980293	-0.00507633	0.996488	-200	GGGAAGGGGCGGCGGGTGGCCGTGGGG	F	Y
																			G quad	19
																			No G quad	31
																			% G quad	38
																			n	50
